# Supplementary material for: Functional Outlook of Penicillium digitatum PdMFS6 Transporter to Elucidate Its Role in Fungicide Resistance and Virulence
Source: Microorganisms. 2025 May 26;13(6):1213. doi: 10.3390/microorganisms13061213 (PMC12194951; doi:10.3390/microorganisms13061213)
Supplement: Supplementary file 1 [file microorganisms-13-01213-s001.zip]

Archive with 1 entries (1 files):
- microorganisms-3604840-supplementary.pdf
